# Supplementary material for: Distinct sub-second dopamine signaling in dorsolateral striatum measured by a genetically-encoded fluorescent sensor
Source: Nat Commun. 2023 Sep 22;14:5915. doi: 10.1038/s41467-023-41581-3 (PMC10517008; doi:10.1038/s41467-023-41581-3)
Supplement: Supplementary file 3 — Source Data [file 41467_2023_41581_MOESM3_ESM.xlsx]

## Sheet: Figure Data Table
	Figure 1b
	3	30.1173	42.5949
	6	29.184	40.6229
	9	29.4859	41.5128
	12	27.0908	38.0545
	15	28.5019	33.2698
	18	22.6671	17.4545
	21	8.52754	9.54226
	24	2.88808	4.91563
	27	1.37692	2.80802
	30	0.800247	1.29822
	33	0.676672	0.691391
	Figure 1c (voltammetry)
	50	0	0	0	0	0	0	0
	100	0	0.1	0.09	0.1	0.32	0.1	0
	300	0.22	0.586	0.48	0.26	0.8	0.32	0.266
	500	0.48	0.84	0.94	0.39	0.86	0.9	0.733
	800	0.62	1.69	1.23	0.47	0.94	1.09	0.906
	Figure 1c (photometry)
	50	0.6873	0.9814	9.7249	0.6368	0.6229	0.6229	15.5757
	100	6.7136	15.1917	10.6182	2.9656	16.696	22.8155	15.4731
	300	16.7116	40.8882	27.6314	5.7032	23.3969	30.3724	18.4294
	500	31.8783	48.9498	36.6767	8.2628	23.8294	40.2309	21.2775
	800	30.7457	70.0227	43.7087	12.8299	27.2139	51.699	23.8768
	Figure 1e (voltammetry)
		Stim Intensity (uA)	DAT(CRE-)
		100			0.18	0.226	0.1
		250		0.274332	0.18	0.7	0.2
		500	0.413333	0.373333	0.433333	0.85	0.3
		800	0.446667	0.5	0.453333	0.85	0.7
			DAT(CRE+)
		100	0.066667	0.01	0.08
		250	0.133333	0.013333	0.106667	0.133333
		500	0.173333	0.12	0.253333	0.153333
		800	0.293333	0.166667	0.3	0.213333
	Figure 1f (photometry)
		Stim Intensity (uA)	DAT(CRE-)
		100		0.007852	0.015383	0.071118	0.042496	0.088964	0.228662
		250		0.034341	0.065968	0.131516	0.114133	0.132892	0.092497
		500	0.024381	0.102824	0.157344	0.213282	0.179016	0.173779	0.165581
		800	0.027246	0.128946	0.183244	0.231836	0.230507	0.20991	0.314356
		Stim Intensity (uA)	DAT(CRE+)
		100	0.018024		0.003252	0.002875	0.000986	0.007477
		250	0.082542		0.032838	0.00746	0.002409	0.037061	0.022934		0.059305
		500	0.12025	0.005026	0.065571	0.016121	0.008392	0.037061	0.138613	0.10009	0.098819
		800	0.163823	0.010557	0.15774	0.023146	0.007585	0.086147		0.135168	0.135578
	Figure 1h	voltammetry	photometry		Figure 1j	Baseline	High Ca2+
		-47.5	-46.0951			105.586	124.845
		-58	-40.0639			91.7636	131.545
		-53.8462	-64.0775			99.2447	172.887
		-65.7895	-35.8328			99.522	182.61
		-57.5758	-29.9647			108.97	93.0357
						102.894	113.488
						91.7399	113.087
	Figure 2b
			coc 1uM				3uM				10uM				30uM
		photometry	0.798693	0.932696	0.552557	1.10496	0.84496	0.953428	0.953199	1.23949	0.798693	0.932696	0.552557	1.10496	0.781038	0.725598	0.517085	1.01151
		voltammetry	1.57432	1.01961	1.11538	1.71429	1.49822	2.5	1.83081	2.42857	0.953737	1.68627	0.562069	1.6	0.637011	0.823529	0.327974	1.37143
	Figure 2c		coc 1uM				3uM				10uM				30uM
		photometry	1.8308	1.07273	1.04933	2.2342	2.52128	3.07633	2.25383	3.71486	3.0397	3.22984	1.91658	4.35274	3.0397	4.39744	1.89334	4.01828
		voltammetry	1.74043	1.18224	1.31667	1.32174	2.38298	2.59746	2.59746	3.04839	4.89362	2.88066	2.26891	2.2087	5	9.77572	9.26891	9.38261
	Figure 2f	Amplitude	Duration		Figure 2g	Amplitude	Duration
		0.666142	2.18016			0.915721	2.47281
		1.07242	4.35511			0.907869	3.75229
		0.843852	3.92453			0.721222	5.20191
		0.996741	3.89665			0.572428	3.15022
		0.725057	1.75743
		0.696648	2.93622
		0.985047	4.0597
		0.794509	4.17763
		1.08751	4.59357
	Figure 2h	Amplitude	Duration		Figure 2i	Amplitude	Duration
		1.43529	3.61333			1.46154	3.94737
		4	3.0625			2.5	4.49333
		3.34524	2.84343			1.2	4.5
		1.36667	1.30641			1	3.94444
		1.18254	3.46999
		1.21895	2.50638
		1.30769	2.72258
		2.47619	3.5
	Figure 4 c	baseline avg	Cocaine avg
		0.02	0.27
		0.1	0.39
		0.12	0.43
		0.15	0.6
	Figure 4g	baseline	cocaine		Figure 4h	baseline	cocaine
		0.4	0.4167			0.194682	0.432813
		0.25	0.4			0.064107	0.543604
		0.22	0.3167			0.110553	0.440988
		0.23	0.3833			0.057637	0.435332
		0.22	0.35			0.06295	0.482083
		0.2	0.3833			0.054	0.497083
			0.383333				0.497083
			0.316667				0.515173
			0.4				0.507827
			0.366667				0.48477
			0.383333				0.43581
			0.366667				0.434041
	Figure 4j	baseline	cocaine
		0.121301	0.11596
		0.114602	0.264108
		0.217361	0.129695
		0.167967	0.957239
		0.215464	0.141912
		0.125016	0.135885
		0.204686	0.216179
		0.0709886	0.492746
		0.0931012	0.0757678
		0.0619928	1.22277
		0.100077	0.188164
		0.0436634	1.15605
		0.0821836	0.598339
		0.0736594	0.219439
		0.0753256	1.51367
		0.0899632	0.2309
		0.44484	0.260591
		0.103573	0.0554517
		0.168226	0.693637
		0.0959256	1.3838
		0.146998	0.173514
		0.152002	0.152893
		0.131326	0.250629
		0.0723096	0.111729
		0.077518	0.180976
		0.0724514	1.35014
		0.0956721	0.758443
		0.133331	0.956363
		0.156587	1.02043
			0.623328
			0.697299
			0.176531
			0.926933
			0.261789
			0.221892
			0.177272
			0.844818
			0.243092
			0.212221
			0.442107
			0.161443
			0.277339
			1.0868
			0.706245
			0.12424
			0.39026
			1.24424
			0.243401
			0.160997
			0.363486
			0.27604
			1.09243
	Figure 5b
	1	7.58667	10.0733	6.31429	6.31429	3.74667	3.46	2.63333	2.50833	16.7067	5.74667	13.55	9.6	12.6867	13	17.06	10.2308
	2	3.58667	6.8	6.72	6.72	2.37333	5.36667	2.73333	19.3267	8.45333	2.40667	6.48667	6.51333	5.92667	5.85333	13.4667	13.0733
	3	5.37333	4.34667	11.5	11.5	4.01333	4.02857	2.09333	11.8333		16.7733	6.51333	4.31333	1.82667	4.81333	13.5	12.6571
	4	1.04	4.56667	2.5	2.5	2.63333	5.02667	2.19333	30.08	27.8667	8.18667	4.31333	14.168	5.04	2.35333	11.9	5.44667
	5	0.926667	3.49333	13.2385	13.2385	2.73333	13.62	4.01333	8.43333	15.2733		14.168	7.02133	6.41467	8.3	11.02	2.66667
	6	1.35333	1.76	8.71429	8.71429	2.09333	4.08667	1.99333	3.14	6.70667		7.02133	7.38667	8.24	5.26	9.936	5.984
	7	2.14667	1.05333	17.6692	17.6692	2.19333	2.64	1.77333				7.38667	5.74667	6.35333	1.46667	7.58	4.72667
	8	3.05333	2.40667	2.42	2.6	2.09333	5.36667	2.09333				4.31333	6.04	1.82667		11.9	2.33333
	9	1.83333	5.39333	8.71429	2.57333	3.93333	3.59333	3.93333	5.96	8.28667		1.70667	2.42	3.51333	2.03333	4.01333	1.22667
	10	6.73333	0.166667	3.38	1.56667	2.76667	5.02667	2.76667	2.43333	3.93158	1.97333	1.95333	0.321053	3.2	1.14	6.13333	0.966667
	11	3.10667	0.986667	5.89333	0.306667	3.9	1.09333	3.9	2.74667	2.31333	3.65333	1.75333	0.533333	1.6	1.22	1.42667	1.91333
	12	1.26	1.68667	0.82	2.46	4.14667	2.22667	4.14667	1.28	1.67333	2.07333	1.28667	2.01333	5.28667	6.40667	0.893333	0.166667
	13	0.586667	0.326667	0.935714	0.706667	5.47333	1.27333	5.47333	2.3	1.22	0.8	0.933333	0.82	4.48	1.21333	0.866667	0.293333
	14	0.733333	1.34667	4.71333	1.52	3.3	0.926667	3.3	1.66	2.57333	0.533333	2.48	0.293333	0.993333	1.11333	7.96667	2.66667
	15	1.04	0.986667	0.8	4.41333	3.57333	2.61333	3.57333				0.48	0.293333	2.97333	1.01333	0.253333	3.90667
	Figure 5c
	animal	Early			Late
	1	7.58667	3.58667	5.37333	0.586667	0.733333	1.04
	2	10.0733	6.8	4.34667	0.326667	1.34667	0.986667
	3	6.31429	6.72	11.5	0.935714	4.71333	0.8
	4	6.31429	6.72	11.5	0.706667	1.52	4.41333
	5	3.74667	2.37333	4.01333	5.47333	3.3	3.57333
	6	3.46	5.36667	4.02857	1.27333	0.926667	2.61333
	7	2.63333	2.73333	2.09333	5.47333	3.3	3.57333
	8	2.50833	19.3267	11.8333	1.28	2.3	1.66
	9	16.7067	8.45333	27.8667	1.67333	1.22	2.57333
	10	5.74667	2.40667	16.7733	2.07333	0.8	0.533333
	11	13.55	6.48667	6.51333	0.933333	2.48	0.48
	12	9.6	6.51333	4.31333	0.82	0.293333	0.293333
	13	12.6867	5.92667	1.82667	4.48	0.993333	2.97333
	14	13	5.85333	4.81333	1.21333	1.11333	1.01333
	15	17.06	13.4667	13.5	0.866667	7.96667	0.253333
	16	10.2308	13.0733	12.6571	0.293333	2.66667	3.90667
	17	2.73333	13.62	4.01333	0.4	0.286667	0.833333
	18	3.49333	13.2385	13.2385	1.84	0.371429	1.22667
	19	8.43333	15.2733	8.24	0.333333	0.28	3.31333
	20	14.168	7.02133	6.41467	0.506667	0.34	2.5
	Figure 5i
		NAc	DMS	DLS
		0.327091	0.284879	0.221561
		0.427091	0.200455	0.0949242
		0.369303	0.474833	0.137136
		0.495939	0.495939	0.158242
		0.348197	0.369303	0.158242
		0.525939	0.327091	0.11603
		0.284879	0.517045	0.0949242
		0.327091	0.348197	0.200455
		0.390409	0.284879	0.327091
		0.707	0.453727	0.221561
		1.15	0.67	0.284879
	Figure 5j
		Reward								CS+
	1	7.39827	1.17828	2.76652	12.5378	5.52814	9.7361			1.29482	1.59517	0.936553	1.44606	1.14617	5.01076
	2	7.69197	4.22285	4.82737	7.87523	9.29335	10.0993			5.9815	1.9385	1.64133	0.860066	1.10839	4.93645
	3	4.41107	4.37578	3.86899	14.9747	9.81357	9.78925			1.2825	2.62603	0.900112	0.969986	1.207	4.83565
	4	7.6082	4.14222	5.53361	9.61063	13.5443	9.71568			1.33514	4.43675	1.81912	1.63595	0.849883	5.27904
	5	7.48898	2.76345	6.38372	12.3593	6.28251	9.26223			2.0172	4.55112	1.76812	1.54449	1.53627	5.76726
	6	6.4928	2.79093	6.25755	13.8263	11.2332	9.39065			3.28262	7.75026	1.39587	1.63998	1.5865	5.6118
	7	3.11151	3.37107	3.37107	15.2292	13.2483	3.55436			4.00186	9.32092	0.372393	4.11284	1.10051	7.41631
	8	1.10058	2.51579	2.51579	11.7626	6.17582	3.70037			6.3376	8.2722	11.2015	4.11284	1.61135	6.8619
	9	1.02576	5.04781	5.04781	11.7626	6.90019	3.07135			9.58369	9.2336	5.76393	7.35413	8.64082	8.57039
	10	0.650404	7.09429	7.09429	12.3393	7.16049	4.04641			10.7744	7.61563	6.34553	12.6655	12.5487	7.74643
	11	0.668684	5.11415	5.11415	11.2304	9.8484	3.90111			11.2156	9.31104	6.13047	13.8895	10.8924	8.10761
	12	0.919765	2.76978	2.76978	5.2037	6.09248	4.01173			11.4147	4.9241	7.06753	12.4685	7.38774	8.22925
	13	1.82468	3.67968	3.67968	7.45862	8.63831	3.89528			9.48553	6.36787	7.83239	14.2539	12.6663	7.38396
	14	3.03352	2.35312	2.35312	8.36653	6.309	3.8498			8.21384	8.3625	9.7711	9.2881	12.8278	6.2976
	Figure 5k	Reward								CS+
	1	2.19222	1.32692	2.38726	6.58234	12.3587	1.54311	9.22769		3.6094	1.42822	1.78789	2.4184	1.91007	1.43144	2.84341
	2	0.948805	1.63887	3.52838	3.6467	8.23956	2.28179	5.37268		2.07594	1.65216	2.22583	1.84495	5.72718	1.72642	3.10228
	3	2.22787	1.32074	3.83823	3.77482	4.60978	1.83201	4.20067		2.7674	1.77648	2.78893	2.40959	2.95283	1.91361	2.75749
	4	1.06467	2.77741	6.62134	3.19418	3.87786	4.47971	3.25995		1.76531	1.62222	2.29825	2.51562	2.36759	1.68783	3.54756
	5	1.72152	1.5688	6.45851	2.00831	2.96307	3.90787	2.36803		1.61876	1.56493	2.51478	2.32893	4.17933	1.69568	3.98421
	6	1.07602	2.77741	6.62134	2.06189	2.83296	4.47971	2.47466		1.99385	1.62222	2.29825	2.66745	6.63697	1.68783	5.1591
	7	2.06147	1.44567	3.99825	2.37824	3.17338	2.47561	3.02257		0.905439	1.44464	2.26057	6.17749	8.60278	1.55748	6.81287
	8	1.93775	4.48989	5.43767	2.76048	3.21652	5.84862	2.49084		2.00991	3.7651	3.84421	5.23109	7.02974	4.73967	6.85489
	9	2.90913	5.72168	3.41543	5.58012	4.10952	4.59228	4.04668		1.03517	6.97203	7.20586	6.1755	6.73095	7.50663	9.68304
	10	3.8741	6.1679	4.77831	4.33556	0.888964	3.61344	3.38961		1.99285	6.0343	8.38393	3.79895	8.15867	8.48794	6.70438
	11	1.9602	3.0488	4.69001	2.72122	4.85664	3.47965	1.7858		1.45168	5.57155	8.80133	2.75271	5.7095	7.42798	4.64029
	12	2.18783	4.71872	4.2595	2.38263	2.64853	4.59515	2.59759		1.6692	7.37303	8.61125	5.92033	5.08087	9.65973	6.78228
	13	3.77733	5.14086	4.42648	4.60152	3.33084	4.48651	4.04874		2.2577	2.8469	7.59138	2.87441	8.26009	5.72156	7.03265
	14	3.40148	5.083	3.24278	1.65165	3.26436	3.02169	1.97947		1.08336	4.0131	7.99534	5.34117	5.36936	6.15252	6.36607
	Figure 5l
		Reward								CS+
	1	2.55415	2.75943	1.61826	1.43031	2.17069	5.13083	2.37391		1.53643	0.799602	1.53593	1.10896	0.884712	3.68434	1.25528
	2	2.60421	4.42532	1.30454	1.37365	0.396496	5.09791	1.75125		0.617858	0.46739	1.05277	1.10818	0.449904	1.35953	1.0138
	3	3.25556	4.25569	1.87893	1.33193	3.20687	4.22495	1.95719		0.788485	0.949886	1.5616	0.825008	0.984083	0.779522	1.01908
	4	3.46571	4.0828	1.80797	1.42768	3.3194	3.33797	2.53544		0.750399	0.390302	1.23084	1.26076	1.04421	0.64552	1.30377
	5	3.91752	4.36756	1.48406	1.3169	5.88234	5.82122	1.95425		1.86008	0.279472	0.94856	0.967105	1.56455	2.08437	0.886087
	6	3.17847	5.6152	1.32041	2.07119	1.79504	7.40649	1.63105		0.692955	0.415768	1.16094	1.11435	3.27225	1.35597	1.13127
	7	0.674124	4.72076	1.66224	1.32972	4.38515	3.19674	1.68152		1.08322	0.653506	0.693191	1.01384	4.80495	1.51813	4.33476
	8	2.49435	8.25509	1.08288	1.45489	2.78613	1.18291	2.36718		3.66608	3.80991	1.90755	1.15918	6.32897	1.60199	2.65079
	9	1.96968	3.10284	1.44282	1.30889	4.50481	1.89098	3.11375		3.99296	3.80792	1.98982	1.04917	6.26913	1.23425	2.95929
	10	4.05755	6.12087	0.976612	1.5881	5.49323	0.103495	2.21797		2.50145	5.0862	2.30292	1.09993	5.83928	2.20275	2.42862
	11	1.97111	4.74188	1.82126	1.57041	2.9097	2.84814	1.53004		3.02917	5.67183	3.31845	1.11195	6.90651	0.988729	4.53868
	12	3.35049	5.77988	1.50011	1.84436	4.77213	0.323705	2.57671		2.75775	5.12038	1.09635	1.21226	8.33525	2.94505	3.41226
	13	4.14706	5.11294	1.29545	1.53753	9.52007	2.5642	1.17779		3.92764	3.44903	1.22461	1.16477	9.53056	2.35144	3.23471
	14	1.28075	5.69393	0.999921	1.41388	3.45479	2.99548	0.812103		3.78383	8.12359	1.97278	1.61941	5.78748	1.37304	4.739
	Figure 5m
		Early								Late
	NAc	6.50044	3.25897	3.82096	11.7959	8.21169	9.8749			1.92599	2.93419	2.93419	7.00962	7.01326	3.91894
	DMS	1.78963	1.42884	3.25129	4.66795	8.4027	1.88564	6.26701		3.12221	4.98086	3.97625	2.8786	3.08124	4.03445	3.0141
	DLS	2.80464	3.81348	1.60058	1.37863	1.92468	4.8179	2.02745		2.9261	5.52892	1.26516	1.59859	5.91566	1.96113	1.5222
	Figure 5n	Early								Late
	NAc	2.85294	2.05323	1.15933	1.09204	1.15385	4.92762			9.70468	6.36787	8.22368	12.0035	10.9606	7.3036
	DMS	2.81758	1.61895	2.26755	2.22431	3.53003	1.69049	2.90106		1.67009	4.74434	8.06599	4.71197	6.23677	7.17794	6.727
	DLS	0.980924	0.738959	1.38343	1.01405	0.7729	1.94113	1.09605		3.48974	5.56433	1.43125	1.33215	7.88443	2.22318	3.79532
	Figure 5r	CS+								CS-
	NAc	5.64399	11.3963	7.39654	7.18244	10.4935	5.60722			3.68485	3.27687	2.45811	2.22672	2.25191	2.28766
	DMS	2.92008	5.95971	4.64553	4.91538	6.90092	3.7186	3.23285		1.92695	2.22008	2.80817	1.90817	1.70569	1.98299	0.716101
	DLS	3.80949	5.95995	7.60478	2.17766	4.97634	2.30894	5.07251		1.89803	3.17622	2.97352	2.73407	1.56357	1.13408	2.28766
	Figure 5s	Reward								Omission
	NAc	2.13297	4.19375	2.7161	2.70193	5.20024	3.43151			0.412422	0.609056	1.2898	0.927986	2.26289	0.431511
	DMS	4.933	3.89229	1.57207	3.03031	1.17815	4.83538			2.00683	2.00683	0.558548	1.57207	0.928162	1.59109
	DLS	5.83064	4.36479	3.71539	3.78957	5.84343	1.99005	0.766711		1.35224	0.757047	2.45255	1.50036	1.68782	1.14487	2.25793
			photometry					FSCV
	S.Figure1	5	100.091	107.332	107.508	104.871		100	97.7778	90.2256	95.3789
		10	101.637	107.332	102.6	115.977		93.9394	93.3333	96.9925	104.806
		15	98.272	85.3352	89.892	99.1529		106.061	108.889	112.782	99.8152
		20	74.9866	10.3814	32.6436	4.90546		106.061	117.778	115.038	77.634
		25	23.1187	3.15289	1.22962	4.90546		127.273	111.111	135.338	77.634
		30	1.86603	3.15289	6.74005	4.90546		130.303	125.111	115.038	77.634
	S.Figure3f	GFP	dF/F top1%			dLight	dF/F top1%
		animal1	1.67134			animal1	7.79982
		animal2	1.81458			animal2	16.1061
		animal3	1.87163			animal3	9.10811
		animal4	1.8411			animal4	7.71318
		animal5	1.555			animal5	7.1785
		animal6	1.57821			animal6	7.4874
		animal7	1.76195			animal7	8.00632
		animal8	1.53196			animal8	8.60098
		animal9	1.98007			animal9	7.06371
		animal10	1.78881			animal10	4.26226
		animal11	1.98007			animal11	21.9771
						animal12	10.91
						animal13	2.18929
						animal14	3.49964
						animal15	5.90254
						animal16	8.02919
						animal17	1.78653
						animal18	22.7682
						animal19	2.87498
						animal20	6.16738
						animal21	13.8352
	S.Figure3h		Baseline eGFP		After Cocaine dLight
		animal1	1.03323		1.0817
		animal2	1.12974		1.1597
		animal3	1.10767		0.948551
		animal4	0.998107		0.974705
		animal5	0.904895		0.838501
		animal6	1.08668		0.972246
		animal7	0.960821		0.984966
		animal8	1.04693		1.01773
		animal9	0.978571		0.879924
		animal10	0.845775		0.885596
		animal11	0.96002		0.856185
	S.Figure3i		Baseline dLight		After Cocaine dLight
		animal1	7.4479		9.17443
		animal2	7.10249		10.5286
		animal3	7.63061		8.18308
		animal4	6.35557		7.76118
		animal5	3.92571		6.54864
		animal6	3.86171		6.90593
		animal7	2.02299		4.34011
		animal8	2.19058		4.43477
		animal9	1.39835		2.56777
		animal10	1.48205		2.58873
		animal11	3.093		3.66973
		animal12	2.0964		4.10368
		animal13	3.00563		3.26849
		animal14	3.11772		5.20347
	S.Figur5b		Baseline Z-score		Interim Z-score
			-0.164134		1.22879
			0.0658411		0.468867
			0.872955		0.978662
			1.19932		1.35076
			0.901485		1.61103
			0.183358		0.707904
	S.Figur5d		Baseline Z-score		Interim Z-score
			0.49774		0.599539
			0.330948		0.0772432
			0.141416		0.384013
			0.113306		0.756777
			-0.103739		0.0141044
			0.0164846		0.912289
			0.245004		-0.0939752
	S.Figur5f		Baseline Z-score		Interim Z-score
			-0.0745043		-1.00287
			0.0342523		-1.01266
			0.367534		0.439851
			0.66667		0.276464
			0.964917		0.672832
			0.391939		0.987426
			0.604844		-0.759596
